# Supplementary material for: Effects of perioperative low-dose naloxone on the immune system in patients undergoing laparoscopic-assisted total gastrectomy: a randomized controlled trial
Source: BMC Anesthesiol. 2024 May 8;24:172. doi: 10.1186/s12871-024-02524-7 (PMC11077871; doi:10.1186/s12871-024-02524-7)
Supplement: Supplementary file 1 — Supplementary Material 1 [file 12871_2024_2524_MOESM1_ESM.xls]

## Sheet: Sheet1
Supplementary Table 1 Comparison of peripheral blood lymphocyte subsets between the two groups
		Naloxone	Nonnaloxone	t value	P value
NK cells (%)	Before surgery	23.0±7.9	24.1±7.5	0.46	0.65
	24 h after	22.0±4.89	17.6±4.44＃	3	0.05
	surgery
	96 h after	22.6±5.3	16.7±5.50＃＃	3.5	0.01
	surgery
	144 h after	23.5±7.17	22.4±5.16	0.6	0.95
	surgery
B cells (%)	Before surgery	10.9±2.89	10.6±2.06	0.4	0.66
	24 h after	13.8±4.0＃	15.6±4.9＃＃	1.3	0.19
	surgery
	96 h after	9.37±2.1	8.75±1.9＃	0.9	0.32
	surgery
	144 h after	9.2±2.38	9.0±2.13	0.42	0.67
	surgery
CD3+ T	Before surgery	69.5±6.61	72.0±5.45	1.3	0.19
cells (%)
	24 h after	64.9±6.9＃	59.6±3.50＃＃	3.1	0.04
	surgery
	96 h after	66.6±7.79	59.9±6.79＃＃	3	0.01
	surgery
	144 h after	66.7±7.58	66.49±6.44＃＃	0.1	0.92
	surgery
CD4+ T	Before surgery	40.7±6.94	41.6±5.81	0.43	0.67
cells (%)
	24 h after	34.5±4.7＃	29.5±5.16＃＃	3.26	0
	surgery
	96 h after	40.0±5.89	42.8±8.28	1.22	0.23
	surgery
	144 h after	39.8±6.85	40.9±6.8	0.5	0.62
	surgery
CD8+ T	Before surgery	28.7±9.55	27.5±8.13	0.46	0.65
cells (%)
	24 h after	23.6±6.21	18.8±4.83＃＃	2.7	0
	surgery
	96 h after	26.5±6.92	19.0±3.41＃＃	2.93	0.01
	surgery
	144 h after	28.3±5.87	27.5±5.65	0.47	0.64
	surgery
CD4/CD8+ T-cell ratio	Before surgery	2.2±0.41	2.1±0.32	0.81	0.42
	24 h after	2.0±0.27＃	1.8±0.27＃	2.3	0.3
	surgery
	96 h after	2.09±0.29	2.07±0.28	0.2	0.83
	surgery
	144 h after	2.1±0.26	2.1±0.31	0.28	0.78
	surgery
CD clusters of differentiation
# P<0.05 versus “before surgery” for each group. ##P<0.01 versus “before surgery” for each group.
