# Supplementary material for: Effects of perioperative low-dose naloxone on the immune system in patients undergoing laparoscopic-assisted total gastrectomy: a randomized controlled trial
Source: BMC Anesthesiol. 2024 May 8;24:172. doi: 10.1186/s12871-024-02524-7 (PMC11077871; doi:10.1186/s12871-024-02524-7)
Supplement: Supplementary file 2 — Supplementary Material 2 [file 12871_2024_2524_MOESM2_ESM.xls]

## Sheet: Sheet1
Supplementary Table 2 Comparison of blood collection time points between the two groups
Point of time (hours)		Before surgery	24 h after	96 h after	144 h after
			surgery	surgery	surgery
	Naloxone	53.61±6.53	23.67±1.82	97.05±3.46	144.38±3.83
	Nonnaloxone	54.10±6.72	24.05±2.21	97.75±5.22	144.55±5.56
	t value	0.23	0.61	0.51	0.11
	P value	0.82	0.55	0.61	0.91
There were no significant differences in blood collection time points between the groups before surgery, 24 h after surgery, 96 h after surgery or 144 h after surgery.
