# Supplementary material for: Effects of perioperative low-dose naloxone on the immune system in patients undergoing laparoscopic-assisted total gastrectomy: a randomized controlled trial
Source: BMC Anesthesiol. 2024 May 8;24:172. doi: 10.1186/s12871-024-02524-7 (PMC11077871; doi:10.1186/s12871-024-02524-7)
Supplement: Supplementary file 3 — Supplementary Material 3 [file 12871_2024_2524_MOESM3_ESM.xls]

## Sheet: Sheet1
Supplementary Table 3 Peripheral blood lymphocyte subset results at different time points after surgery and before surgery in the naloxone group
	Before surgery	24 h after	96 h after	144 h after
		surgery	surgery	surgery
NK cells(%)	23.04±7.86	22.00±4.90	22.62±5.31	22.33±7.18
P value		0.61	0.83	0.72
B cells(%)	10.94±2.89	13.79±4.03	9.31±2.16	9.28±2.38
P value		0.02	0.08	0.07
CD3+ T	69.45±6.61	64.90±6.63	66.62±7.79	66.71±7.58
cells(%)
P value		0.045	0.21	0.22
CD4+ T	40.75±6.94	34.50±4.70	40.07±5.89	39.84±6.85
cells(%)
P value		0.02	0.72	0.64
CD8+ T	28.75±9.55	23.63±6.21	26.51±6.92	28.30±5.87
cells(%)
P value		0.25	0.95	1
CD4/CD8+ T-cell ratio	2.17±0.41	1.97±0.27	2.10±0.29	2.09±0.32
P value		0.04	0.44	0.53
The P value refers to different time points versus “before surgery”.
