# Supplementary material for: Effects of perioperative low-dose naloxone on the immune system in patients undergoing laparoscopic-assisted total gastrectomy: a randomized controlled trial
Source: BMC Anesthesiol. 2024 May 8;24:172. doi: 10.1186/s12871-024-02524-7 (PMC11077871; doi:10.1186/s12871-024-02524-7)
Supplement: Supplementary file 4 — Supplementary Material 4 [file 12871_2024_2524_MOESM4_ESM.xls]

## Sheet: Sheet1
Supplementary Table 4 Peripheral blood lymphocyte subset results at different time points after surgery and before surgery in the nonnaloxone group
	Before surgery	24 h after	96 h after	144 h after
		surgery	surgery	surgery
NK cells (%)	24.14±7.48	17.60±4.44	16.70±5.46	22.45±5.06
P value		0.01	0.006	0.96
B cells (%)	10.59±2.06	15.64±4.90	8.75±1.91	8.99±2.13
P value		0.001	0.03	0.11
CD3+ T	71.97±5.45	59.60±3.50	59.88±6.79	66.49±6.44
cells (%)
P value		0	0	0.003
CD4+ T	41.61±5.81	29.48±5.16	42.80±8.28	40.92±6.80
cells (%)
P value		0	0.57	0.743
CD8+ T	27.48±8.13	18.81±4.83	19.02±4.41	27.45±5.65
cells (%)
P value		0.002	0.001	1
CD4/CD8+ T-cell ratio	2.08±0.32	1.81±0.34	2.08±0.28	2.14±0.31
P value		0.01	0.98	0.57
The P value refers to different time points versus “before surgery”.
