# Supplementary material for: Effects of perioperative low-dose naloxone on the immune system in patients undergoing laparoscopic-assisted total gastrectomy: a randomized controlled trial
Source: BMC Anesthesiol. 2024 May 8;24:172. doi: 10.1186/s12871-024-02524-7 (PMC11077871; doi:10.1186/s12871-024-02524-7)
Supplement: Supplementary file 5 — Supplementary Material 5 [file 12871_2024_2524_MOESM5_ESM.xls]

## Sheet: Sheet1
Supplementary Table 5 WBC count, neutrophil percentage, and IL-6 and calcitonin levels at different time points after surgery and before surgery in the naloxone group
	Before surgery	24 h after	96 h after	144 h after
		surgery	surgery	surgery
WBC count/uL	5.75±1.20	7.54±1.73	5.75±1,26	6.24±1.61
P value		0	0.98	0.23
Neutrophil Percentage(%)	61.25±6.52	72.29±5.71	66.19±5.60	62.06±7.08
P value		0	0.12	0.67
IL-6(pg/ml)	5.48±1.69	27.24±8.71	17.42±4.57	14.57±4.73
P value		0	0	0
Calcitonin(ng/ml)	0.04±0.02	1.05±0.45	0.80±0.27	0.40±0.18
P value		0	0	0
The P value refers to different time points versus “before surgery”.
