# Supplementary material for: Effects of perioperative low-dose naloxone on the immune system in patients undergoing laparoscopic-assisted total gastrectomy: a randomized controlled trial
Source: BMC Anesthesiol. 2024 May 8;24:172. doi: 10.1186/s12871-024-02524-7 (PMC11077871; doi:10.1186/s12871-024-02524-7)
Supplement: Supplementary file 6 — Supplementary Material 6 [file 12871_2024_2524_MOESM6_ESM.xls]

## Sheet: Sheet1
Supplementary Table 6 The WBC count, neutrophil percentage, and the levels of IL-6 and calcitonin at different time points after surgery and before surgery in the nonnaloxone group
	Before surgery	24 h after	96 h after	144 h after
		surgery	surgery	surgery
WBC count/uL	5.67±0.98	10.77±1.97	7.86±1.43	6.61±1.85
P value		0	0	0.07
Neutrophil Percentage(%)	61.27±7.59	83.94±3.37	73.52±6.86	63.66±6.51
P value		0	0	0.874
IL-6(pg/ml)	5.77±1.59	56.35±16.35	25.60±7.86	15.95±3.27
P value		0	0	0
Calcitonin(ng/ml)	0.05±0.02	1.53±0.48	0.95±0.32	0.41±0.20
P value		0	0	0
The P value refers to different time points versus “before surgery”.
